# Supplementary material for: “Pulsed Hypoxia” Gradually Reprograms Breast Cancer Fibroblasts into Pro-Tumorigenic Cells via Mesenchymal–Epithelial Transition
Source: Int J Mol Sci. 2023 Jan 27;24(3):2494. doi: 10.3390/ijms24032494 (PMC9916667; doi:10.3390/ijms24032494)
Supplement: Supplementary file 1 [file ijms-24-02494-s001.zip]

Archive with 1 entries (1 files):
- ijms-2129858-supplementary.pdf
